# Supplementary material for: Genetic Diversity of Circumsporozoite Surface Protein of Plasmodium vivax from the Central Highlands, Vietnam
Source: Pathogens. 2022 Oct 7;11(10):1158. doi: 10.3390/pathogens11101158 (PMC9611680; doi:10.3390/pathogens11101158)
Supplement: Supplementary file 1 [file pathogens-11-01158-s001.zip]

Archive with 4 entries (4 files):
- Vo TC et al._Supplement file S1_Figure S1.pptx
- Vo TC et al._Supplement file S2_Table S1.pdf
- Vo TC et al._Supplement file S3_Table S2.pdf
- Vo TC et al._Supplement file S4_Table S3.pdf
